# Supplementary material for: Local stressors mask the effects of warming in freshwater ecosystems
Source: Ecol Lett. 2022 Sep 25;25(11):2540–51. doi: 10.1111/ele.14108 (PMC9826496; doi:10.1111/ele.14108)
Supplement: Supplementary file 1 — Data S1 [file ELE-25-2540-s001.zip]

Archive with 2 entries (2 files):
- ele14108-sup-0001-supplementary.docx
- ele14108-sup-0002-MSCode.R
