# Supplementary material for: Local stressors mask the effects of warming in freshwater ecosystems
Source: Ecol Lett. 2022 Sep 25;25(11):2540–51. doi: 10.1111/ele.14108 (PMC9826496; doi:10.1111/ele.14108)
Supplement: Supplementary file 1 — Data S1 [file ELE-25-2540-s001.zip › ele14108-sup-0002-MSCode.R]

####Multiple Stressor Null model Code####

#Load in required packages
library(dplyr)
library(metafor)
library(reshape)
library(ggplot2)
library(cowplot)
library(tidyr)

#Read in data
setwd()
data <- read.csv("FullData_revised.csv")

#Add columns to data to calculate hedges d effect sizes
#standard Deviation of null expectation
data <- data %>% mutate( Sd_p = sqrt( ( ((S1_n-1)*(S1_sd)^2) +((S2_n)-1)*(S2_sd)^2 ) / (S1_n+S2_n-2) ) ) #Sd_p/null as pooled SD of responses

#n_p of null expectation
data <- data %>% mutate( n_p = pmin(S1_n,S2_n) ) #min(na,nb))

#need j - weighting factor based on replicates
data <- data %>% mutate( j = (1-(3 / (4*(S1_S2_n+(n_p)-2)-1)) ) )

#and s - pooled standard deviation of predicted and combined responses
data <- data %>% mutate( s = sqrt( ( ((S1_S2_n-1)*(S1_S2_sd)^2) +((n_p)-1)*(Sd_p)^2 ) / (S1_S2_n+(n_p)-2) ) )


####Calculate hedges d - for additive null model####
#calculate hedges d - difference between observed interaction and predicted interaction
data <- data %>% mutate ( HedgesdAdditive= ((S1_S2_mean -  AdditiveNullModel) / s) * j )
#Invert the hedges d if effect is negative
data <- data %>% mutate ( HedgesdAdditive = ifelse (AdditiveNullModel - C_mean < 0, -HedgesdAdditive, HedgesdAdditive) )

#Vd - the variance around each interaction effect size for additive
data <- data %>% mutate ( VdAdditive = ( (S1_S2_n+(n_p)) /  (S1_S2_n*(n_p)) ) +  
                            ( ((HedgesdAdditive)^2) / (2*( S1_S2_n+(n_p))  ) ) )


####Calculate hedges d - for multiplicative null model####
#calculate hedges d - difference between observed interaction and predicted interaction
data <- data %>% mutate ( HedgesdMultiplicative = ((S1_S2_mean -  MultiplicativeNullModel) / s) * j )
#Invert the hedges d if effect is negative
data <- data %>% mutate ( HedgesdMultiplicative = ifelse (MultiplicativeNullModel - C_mean < 0, -HedgesdMultiplicative, HedgesdMultiplicative) )

#Vd - the variance around each interaction effect size for multiplicative
data <- data %>% mutate ( VdMultiplicative = ( (S1_S2_n+(n_p)) /  (S1_S2_n*(n_p)) ) +  
                            ( ((HedgesdMultiplicative)^2) / (2*( S1_S2_n+(n_p))  ) ) )


####Calculate hedges d - for dominance null model####
#calculate hedges d - difference between observed interaction and predicted interaction
data <- data %>% mutate ( HedgesdDominance = ((S1_S2_mean -  DominanceNullModel) / s) * j )
#Invert the hedges d if null model is negative
data <- data %>% mutate ( HedgesdDominance = ifelse (DominanceNullModel - C_mean < 0, -HedgesdDominance, HedgesdDominance) )

#Vd - the variance around each interaction effect size for dominance
data <- data %>% mutate ( VdDominance = ( (S1_S2_n+(n_p)) /  (S1_S2_n*(n_p)) ) +  
                            ( ((HedgesdDominance)^2) / (2*( S1_S2_n+(n_p))  ) ) )


##Exclude outliers##
#remove data where each hedges d is <30 or >-30
data <- data[data$HedgesdAdditive >-30 & data$HedgesdAdditive <30 &
                 data$HedgesdDominance >-30 & data$HedgesdDominance <30 &
                 data$HedgesdMultiplicative >-30 & data$HedgesdMultiplicative < 30, ]

#remove column with all NAs
data <- data[rowSums(is.na(data)) != ncol(data), ]


#Figure 2
ranges <- read.csv("ranges.csv") 

ranges$Range <- factor(ranges$Range, levels = c("Larger than predicted", "Within range", "Smaller than predicted"))
ranges$Category <- factor(ranges$Category, levels = c("Second Stressor", "Organisation"))
palette.colour = c("#00b1f0ff", "#2e75aeff", "#002162ff")

subset(ranges, Category=="Second Stressor") %>%
  ggplot(aes(fill = Range, y = Value, x = Type)) +
  geom_bar(position = "stack", stat = "identity") +
  geom_text(aes(label = Value), position = position_stack(vjust = .5), colour = "white", size = 6) +
  scale_y_continuous("Percentage of studies", breaks = c(0, 25, 50, 75, 100)) +
  scale_x_discrete("Stressors") +
  coord_cartesian(ylim = c(0, 100)) +
  labs(fill='Predictions') +
  scale_fill_manual(values = palette.colour) +
  theme_bw() + 
  theme(axis.text.x = element_text(angle = 45, hjust=1))

subset(ranges, Category=="Organisation") %>%
  ggplot(aes(fill = Range, y = Value, x = Type)) +
  geom_bar(position = "stack", stat = "identity") +
  geom_text(aes(label = Value), position = position_stack(vjust = .5), colour = "white", size = 6) +
  scale_y_continuous("Percentage of studies", breaks = c(0, 25, 50, 75, 100)) +
  scale_x_discrete("Stressors") +
  coord_cartesian(ylim = c(0, 100)) +
  labs(fill='Predictions') +
  scale_fill_manual(values = palette.colour) +
  theme_bw() + 
  theme(axis.text.x = element_text(angle = 45, hjust=1))

ranges %>%
  ggplot(aes(fill = Range, y = Value, x = Type)) +
  geom_bar(position = "stack", stat = "identity") +
  geom_text(aes(label = Value), position = position_stack(vjust = .5), colour = "white", size = 6) +
  scale_y_continuous("Percentage of studies", breaks = c(0, 25, 50, 75, 100)) +
  scale_x_discrete("Stressors") +
  coord_cartesian(ylim = c(0, 100)) +
  labs(fill='Predictions') +
  scale_fill_manual(values = palette.colour) +
  theme_bw() + 
  theme(axis.text.x = element_text(angle = 45, hjust=1),
        strip.background = element_rect(fill="white"),
        panel.grid.major = element_blank()) +
    facet_grid(. ~ Category, scales = "free", space = "free")
  


#####Asymmetric stressors#######

#Calculate the degree of asymmetry - difference between percentage change of stressor 1 and percentage change of stressor 2
data <- data %>% mutate ( Degree_of_asymmetry= abs( abs( (S1_mean - C_mean)/C_mean)*100 - abs((S2_mean - C_mean)/C_mean) *100) )

#Subset asymmetric stressors for responses where n>=8
asymmetricsubset<-data[which(data$asymmetricstressor == "Contamination"| 
                               data$asymmetricstressor == "Habitat Alteration" |
                               data$asymmetricstressor == "Nutrients" |
                               data$asymmetricstressor == "temp"|
                               data$asymmetricstressor == "N"),]


#Use Metafor package to calculate mean effect sizes across groups with Study and ID as random effects
#Additive model
a1<-rma.mv(data = asymmetricsubset, yi= HedgesdAdditive, V= VdAdditive, mods = ~ asymmetricstressor , random  = ~ 1 | Study/ID)
#Multiplicative model
m1<-rma.mv(data = asymmetricsubset, yi= HedgesdMultiplicative, V= VdMultiplicative, mods = ~ asymmetricstressor , random  = ~ 1 | Study/ID)
#Domiance model
d1<-rma.mv(data = asymmetricsubset, yi= HedgesdDominance, V= VdDominance, mods = ~ asymmetricstressor , random  = ~ 1 | Study/ID)


#Convert each null model coefficients to data frame
a1<-coef(summary(a1))
a1$model<- rep("Additive", 5)
a1$asymmetric<-c("Contamination", "Habitat Alteration", "No", "Nutrients", "Temp")
m1<-coef(summary(m1))
m1$model<- rep("Multiplicative", 5)
m1$asymmetric<-c("Contamination", "Habitat Alteration", "No", "Nutrients", "Temp")
d1<-coef(summary(d1))
d1$model<- rep("Dominance", 5)
d1$asymmetric<-c("Contamination", "Habitat Alteration", "No", "Nutrients", "Temp")
#Combine all three models
rma_asymmetric<-rbind(a1,m1,d1)

rma_asymmetric$asymmetric<-factor(rma_asymmetric$asymmetric, levels = c("No",   "Temp", "Habitat Alteration",
                                                                        "Nutrients", "Contamination"
))

#Colour blind colours used for plotting
my_colours<- c(  "#0072B2", "#D55E00", "#009E73")

#Metafor plot
asym1<-ggplot(data = rma_asymmetric, aes(asymmetric, estimate, colour = model ,group = model ))+ 
  geom_hline(yintercept = 0, color = "grey", size =1 ) +
  labs(x = "", y = "Hedge's d")+
  geom_point(position=position_dodge(width=.7))+
  geom_errorbar(aes(x=asymmetric ,ymin = ci.lb, ymax = ci.ub, group = model),width = .5,position=position_dodge(width=0.7))+
  theme_cowplot(font_size = 16)+
  scale_colour_manual(values = my_colours)+
  theme(axis.text.x = element_text(size=15, angle = 45, hjust = 1), legend.title = element_blank())+
  scale_x_discrete(labels = c("No" = "No prevailing \n stressor (195)", "Temp" = "Temperature \n prevailing (35)",
                              "Habitat Alteration" = "Habitat alteration \n prevailing (8)",  "Nutrients" = 
                              "Nutrients     \n prevailing (22)", "Contamination" = "Contamination \n prevailing  (14)"))


asymmetricsubset$asymmetricstressor<-factor(asymmetricsubset$asymmetricstressor, levels = c("N", 
                                                                                            "temp", "Habitat Alteration",
                                                                                            "Nutrients", "Contamination"))


#Frequency plot of model that has value closest to zero
asym2<-ggplot(data = subset(asymmetricsubset, !is.na(NullModelClosestZero)), aes(fill=factor(NullModelClosestZero), x=asymmetricstressor)) + 
  geom_bar(position="fill")+
  xlab("")+
  ylab("Frequency")+
  theme_cowplot(font_size = 16)+
  theme(axis.text.x = element_blank(), axis.ticks.x =element_blank(), legend.title = element_blank(),
        legend.key.size = unit(2, 'cm'), legend.text = element_text(size=16))+ 
  guides(fill=guide_legend(title= "Best fitting model"))+
  scale_fill_manual(values = my_colours)

#Combine plots
fig3<-plot_grid(asym2 + theme(legend.position="none"),
                asym1 + theme(legend.position="none"), 
                nrow = 2,
                rel_heights = c(.5, 1),
                labels = c("a", "b"), label_size = 20)
legend <- get_legend(asym2)
legend_loc<-plot_grid(legend, NULL, nrow =2, rel_heights = c(1, .1))
plot_grid(fig3, legend_loc, rel_widths = c(1, .2))


######Degree of Asymmetry #########

#calculate absolute effect size for each null model
data<- data %>% mutate ( AbsoluteEffectAdditive = abs(HedgesdAdditive) )
data<- data %>% mutate ( AbsoluteEffectMultiplicative = abs(HedgesdMultiplicative)  )
data<- data %>% mutate ( AbsoluteEffectDominance = abs(HedgesdDominance) )

#subset for where temperature is the asymmetric stressor (>50)
data_tempstress<-  subset(data, asymmetricstressor == "temp" )

#Fit glm to degree of asymmetry
#create data frame to plot from
data2plot<-cbind(data_tempstress$AbsoluteEffectAdditive, data_tempstress$AbsoluteEffectDominance, 
                 data_tempstress$AbsoluteEffectMultiplicative, data_tempstress$Degree_of_asymmetry)
data2plot<- data.frame(na.omit(data2plot))
names(data2plot)<- c("AbsoluteEffectAdditive","AbsoluteEffectDominance",  "AbsoluteEffectMultiplicative", "Degree_of_asymmetry")
data2plot <- data2plot + 0.000000001


#Fit GLM to additive null and calculate 95% confidence intervals
mA<-glm(AbsoluteEffectAdditive~Degree_of_asymmetry, data2plot, family = Gamma(link = "log"))
predmA<-predict(mA, se.fit = T)


#Fit GLM to Multiplicative null and calculate 95% confidence intervals
mM<- glm(AbsoluteEffectMultiplicative~Degree_of_asymmetry, data2plot, family = Gamma(link = "log"))
predmM<-predict(mM, se.fit = T)


#Fit GLM to Dominance null and calculate 95% confidence intervals
mD<- glm(AbsoluteEffectDominance~Degree_of_asymmetry, data2plot, family = Gamma(link = "log"))
predmD<-predict(mD, se.fit = T)


#Plot 
data2plotlong <- gather(data2plot, Null, AbsEffect, AbsoluteEffectAdditive:AbsoluteEffectMultiplicative)

#Add predicted model values to data2plot
predictadditive<-as.numeric(predmA$fit)
predictmultiplicative<- as.numeric( predmM$fit)
predictdominance<- as.numeric(predmD$fit)
data2plotlong$modelpredict<-c(predictadditive, predictdominance, predictmultiplicative)


TD<- ggplot(data = data2plotlong) +
  geom_hline(yintercept = 0, linetype = "dashed", color = "grey") +
  geom_point(alpha = 0.4, aes(x = Degree_of_asymmetry, y = AbsEffect, colour = Null), size = 3) +
  scale_colour_manual(values = my_colours)+
  scale_y_continuous("Absolute effect size", breaks = c( 0, 5, 10, 15), limits = c(-1,15)) +
  scale_x_continuous("Degree of asymmetry", breaks = c(0, 250, 500, 750)) +
  geom_line(aes(y = modelpredict, x = Degree_of_asymmetry, group = Null, colour = Null), size =1)+
  theme_cowplot(font_size = 16)+ 
  theme(legend.position="none")+
  labs(title = "Temperature Prevailing")+
  coord_cartesian(ylim = c(-1,15))
  


#subset for where second stressor is the asymmetric stressor (>50)
data_secondstress<- subset(data, asymmetricstressor == "Acidification" | asymmetricstressor == "Contamination"|
                             asymmetricstressor == "Food Quantity"|asymmetricstressor == "Habitat Alteration"|
                             asymmetricstressor == "Invasion"| asymmetricstressor == "Light"|
                             asymmetricstressor == "Salinity"|asymmetricstressor == "Nutrients"  )


data2plot<-cbind(data_secondstress$AbsoluteEffectAdditive, data_secondstress$AbsoluteEffectDominance, 
                 data_secondstress$AbsoluteEffectMultiplicative, data_secondstress$Degree_of_asymmetry)
data2plot<- data.frame(na.omit(data2plot))
names(data2plot)<- c("AbsoluteEffectAdditive","AbsoluteEffectDominance",  "AbsoluteEffectMultiplicative", "Degree_of_asymmetry")


#Fit GLM to additive null and calculate 95% confidence intervals
mA2<-glm(AbsoluteEffectAdditive~Degree_of_asymmetry,  data2plot, family = Gamma(link = "log"))
predmA2<-predict(mA2, se.fit = T)

#Multiplicative
mM2<- glm(AbsoluteEffectMultiplicative~Degree_of_asymmetry, data2plot, family = Gamma(link = "log"))
predmM2<-predict(mM2, se.fit = T)

#Dominance
mD2<- glm(AbsoluteEffectDominance~Degree_of_asymmetry, data2plot, family = Gamma(link = "log"))
predmD2<-predict(mD2, se.fit = T)

#into long format for plotting
data2plotlong <- gather(data2plot, Null, AbsEffect, AbsoluteEffectAdditive:AbsoluteEffectMultiplicative)

#Add predicted model values to data2plot
predictadditive<-as.numeric(predmA2$fit)
predictmultiplicative<- as.numeric( predmM2$fit)
predictdominance<- as.numeric(predmD2$fit)
data2plotlong$modelpredict<-c(predictadditive, predictdominance, predictmultiplicative)

SSD<-ggplot(data = data2plotlong) +
  geom_hline(yintercept = 0, linetype = "dashed", color = "grey", size = 0.5) +
  geom_point(alpha = 0.4, aes(x = Degree_of_asymmetry, y = AbsEffect, colour = Null), size = 3) +
  scale_y_continuous("Absolute effect size", breaks = c(0, 5, 10, 15), limits = c(-1,15)) +
  scale_x_continuous("Degree of asymmetry", breaks = c(0, 400, 800, 1200)) +
  geom_line(aes(y = modelpredict, x = Degree_of_asymmetry, group = Null, colour = Null), size =1)+
  scale_colour_manual(values = my_colours)+
  theme_cowplot(font_size = 16)+ theme(legend.position="none")+
  labs(title = "Second Stressor Prevailing")+
  coord_cartesian(ylim = c(-1,15))


#Add degree of asymmetry plot to figure 3
figure<-plot_grid(TD+ theme( axis.title.x = element_blank()), SSD+ theme( axis.title.x = element_blank(),
                                                                          axis.title.y = element_blank()),  
                                                                          align = "h" , labels = c("c",""), 
                                                                           label_size = 20, nrow = 1)
jointxlabel<-ggdraw(add_sub(figure, "Degree of Asymmetry", size =16))
figureagain<-plot_grid(fig3, jointxlabel, nrow = 2, rel_heights = c(1,.4))
#final figure 3
plot_grid(figureagain, legend_loc, ncol=2, rel_widths = c(1,.2))

#number within each category:
f1 <- function(x) (n=length(x))
do.call(data.frame, aggregate(asymmetricsubset$ID~asymmetricstressor, asymmetricsubset, f1)) 


#####Stressor pairs#####
#Subset stressor pairs for responses where n>=8
stressorsubset<-data[which(data$InteractionCode == "T x Acidification"| data$InteractionCode == "T x Contamination" |
                             data$InteractionCode == "T x Habitat Alteration"| data$InteractionCode == "T x O2"|
                             data$InteractionCode == "T x Invasion"| data$InteractionCode == "T x Light"|
                             data$InteractionCode == "T x Nutrients"|  data$InteractionCode == "T x Salinity"),]


#Use Metafor package to calculate mean effect sizes across groups with Study and ID as random intercepts
#Additive model
a2<-rma.mv(data = stressorsubset, yi= HedgesdAdditive, V= VdAdditive, mods = ~ InteractionCode , random = ~1|Study/ID)
#Multiplicative model
m2<-rma.mv(data = stressorsubset, yi= HedgesdMultiplicative, V= VdMultiplicative, mods = ~ InteractionCode , random = ~1|Study/ID)
#Dominance model
d2<-rma.mv(data = stressorsubset, yi= HedgesdDominance, V= VdDominance, mods = ~ InteractionCode , random = ~1|Study/ID)

#Convert each null model coefficients to data frame
a2<-coef(summary(a2))
a2$model<- rep("Additive", 8)
a2$stressors<-c( "Temp x Acidification", "Temp x Contamination", "Temp x Habitat Alteration", "Temp x Invasion", "Temp x Light", 
                 "Temp x Nutrients", "Temp x Oxygen", "Temp x Salinity")
m2<-coef(summary(m2))
m2$model<- rep("Multiplicative", 8)
m2$stressors<-c( "Temp x Acidification", "Temp x Contamination", "Temp x Habitat Alteration", "Temp x Invasion", "Temp x Light", 
                 "Temp x Nutrients", "Temp x Oxygen", "Temp x Salinity")
d2<-coef(summary(d2))
d2$model<- rep("Dominance", 8)
d2$stressors<-c( "Temp x Acidification", "Temp x Contamination", "Temp x Habitat Alteration", "Temp x Invasion", "Temp x Light", 
                 "Temp x Nutrients", "Temp x Oxygen", "Temp x Salinity")
#Combine all three models
rma_stressor<-rbind(a2,m2,d2)


#Metafor plot
s1<-ggplot(data = rma_stressor, aes(stressors, estimate, colour = model ,group = model ))+ 
  geom_hline(yintercept = 0, color = "grey", size =1 ) +
  labs(x = "", y = "Hedge's d")+
  geom_point(position=position_dodge(width=.7))+
  geom_errorbar(aes(x=stressors,ymin = ci.lb, ymax = ci.ub, group = model),width = .5,position=position_dodge(width=0.7))+
  theme_cowplot()+
  scale_colour_manual(values = my_colours)+
  theme(text = element_text(size=13), legend.title = element_blank(),
        axis.text.x = element_text(angle = 45, hjust = 1))+
  scale_x_discrete(labels = c("Temp x Acidification" = "T x Acidification (12)", "Temp x Contamination" = "T x Contamination (90)",
                              "Temp x Habitat Alteration" = "T x Habitat Alteration (33)",
                              "Temp x Invasion" ="T x Invasion (17)", "Temp x Light" = "T x Light (12)", 
                              "Temp x Nutrients" = "T x Nutrients (93)", "Temp x Oxygen" = "T x Oxygen (8)",
                              "Temp x Salinity" = "T x Salinity (16)"))

#Frequency plot of model that has value closest to zero
s2<-ggplot(data = subset(stressorsubset, !is.na(NullModelClosestZero)), aes(fill=factor(NullModelClosestZero), x=InteractionCode)) + 
  geom_bar(position="fill")+
  xlab("")+
  ylab("Frequency")+
  theme_cowplot(font_size = 13)+
  theme(axis.text.x = element_blank(), axis.ticks.x =element_blank(),legend.title = element_blank())+ 
  scale_fill_manual(values = my_colours)

#Combine plots for Figure 4
fig4<-plot_grid(
  s2 + theme(legend.position="none"),
  s1 + theme(legend.position="none"),
  align = 'v',
  labels = c("a", "b"),
  nrow = 2,
  rel_heights = c(.6, 1)
)
#extract the legend
legend <- get_legend(s2)
legend_loc<-plot_grid(legend, NULL, nrow =2, rel_heights = c(1, .4))
#plot figure 4
plot_grid(fig4, legend_loc, rel_widths = c(1, .2))

do.call(data.frame, aggregate(stressorsubset$ID~InteractionCode, stressorsubset, f1))


####Organisation Level####
#Use Metafor package to calculate mean effect sizes across groups with Study and ID as random effects
#Additive model
a3<-rma.mv(data = data, yi= HedgesdAdditive, V= VdAdditive, mods = ~ OrganisationLevel , random = ~1|Study/ID)
#Multiplicative model
m3<-rma.mv(data = data, yi= HedgesdMultiplicative, V= VdMultiplicative, mods = ~ OrganisationLevel , random = ~1|Study/ID)
#Dominance model
d3<-rma.mv(data = data, yi= HedgesdDominance, V= VdDominance, mods = ~ OrganisationLevel, random = ~1|Study/ID)


#Convert each null model coefficients to data frame
a3<-coef(summary(a3))
a3$model<- rep("Additive", 3)
a3$organisation<-c("Community", "Individual", "Population")
m3<-coef(summary(m3))
m3$model<- rep("Multiplicative", 3)
m3$organisation<-c("Community", "Individual", "Population")
d3<-coef(summary(d3))
d3$model<- rep("Dominance", 3)
d3$organisation<-c("Community", "Individual", "Population")
#Combine all three models
rma_organisation<-rbind(a3,m3,d3)
#order for plotting
rma_organisation$order<- c(3, 1, 2, 3, 1, 2, 3, 1, 2)


#Metafor plot
o1<-ggplot(data = rma_organisation, aes(x = reorder(organisation, order) , estimate, colour = model ,group = model ))+ 
  geom_hline(yintercept = 0, color = "grey", size =1 ) +
  labs(x = "", y = "Hedge's d")+
  geom_point(position=position_dodge(width=.7))+
  geom_errorbar(aes(x=organisation ,ymin = ci.lb, ymax = ci.ub, group = model),width = .5,position=position_dodge(width=0.7))+
  theme_cowplot()+#scale_colour_brewer(palette = "Blues", direction = -1)+
  scale_colour_manual(values = my_colours)+
  theme(text = element_text(size=13), legend.title = element_blank(),
        axis.text.x = element_text(angle = 45, hjust = 1))+
  scale_x_discrete(labels=c("Community" = "Community (153)", "Individual" = "Individual (66)",
                            "Population" = "Population (69)"))

data$OrganisationLevel<-factor(data$OrganisationLevel, levels = c("Individual", "Population", "Community"))

#Frequency plot of model that has value closest to zero
o2<-ggplot(data = subset(data, !is.na(NullModelClosestZero)), aes(fill=factor(NullModelClosestZero), x= OrganisationLevel ))+ 
  geom_bar(position="fill")+
  xlab("")+
  ylab("Frequency")+
  theme_cowplot(font_size = 13)+
  theme(axis.text.x = element_blank(), axis.ticks.x =element_blank(),legend.title = element_blank())+
  scale_fill_manual(values = my_colours)

#Combine plots for Figure 5
fig5<-plot_grid(
  o2 + theme(legend.position="none"),
  o1 + theme(legend.position="none"),
  align = 'v',
  labels = c("a", "b"),
  nrow = 2,
  rel_heights = c(.6, 1)
)
#extract the legend
legend <- get_legend(o2)
legend_loc<-plot_grid(legend, NULL, nrow =2, rel_heights = c(1, .4))
#plot figure 5
plot_grid(fig5, legend_loc, rel_widths = c(1, .2))


do.call(data.frame, aggregate(data$ID~OrganisationLevel, data, f1)) 


######Plots for SI - Numbers of studies across secondary stressor groups by categories#######

#subset data
Acidification.TaxaCategory <- subset(data, InteractionCode=="T x Acidification") %>%
  count(TaxaCategory)
Acidification.TaxaCategory$Stressor <- c("Acidification")

Acidification.OrganisationLevel <- subset(data, InteractionCode=="T x Acidification") %>%
  count(OrganisationLevel)
Acidification.OrganisationLevel$Stressor <- c("Acidification")

Acidification.ResponseVariable <- subset(data, InteractionCode=="T x Acidification") %>%
  count(ResponseVariable)
Acidification.ResponseVariable$Stressor <- c("Acidification")
#

Contamination.TaxaCategory <- subset(data, InteractionCode=="T x Contamination") %>%
  count(TaxaCategory)
Contamination.TaxaCategory$Stressor <- c("Contamination")

Contamination.OrganisationLevel <- subset(data, InteractionCode=="T x Contamination") %>%
  count(OrganisationLevel)
Contamination.OrganisationLevel$Stressor <- c("Contamination")

Contamination.ResponseVariable <- subset(data, InteractionCode=="T x Contamination") %>%
  count(ResponseVariable)
Contamination.ResponseVariable$Stressor <- c("Contamination")
#

FoodQuantity.TaxaCategory <- subset(data, InteractionCode=="T x Food Quantity") %>%
  count(TaxaCategory)
FoodQuantity.TaxaCategory$Stressor <- c("Food Quantity")

FoodQuantity.OrganisationLevel <- subset(data, InteractionCode=="T x Food Quantity") %>%
  count(OrganisationLevel)
FoodQuantity.OrganisationLevel$Stressor <- c("Food Quantity")

FoodQuantity.ResponseVariable <- subset(data, InteractionCode=="T x Food Quantity") %>%
  count(ResponseVariable)
FoodQuantity.ResponseVariable$Stressor <- c("Food Quantity")
#

HabitatAlteration.TaxaCategory <- subset(data, InteractionCode=="T x Habitat Alteration") %>%
  count(TaxaCategory)
HabitatAlteration.TaxaCategory$Stressor <- c("Habitat Alteration")

HabitatAlteration.OrganisationLevel <- subset(data, InteractionCode=="T x Habitat Alteration") %>%
  count(OrganisationLevel)
HabitatAlteration.OrganisationLevel$Stressor <- c("Habitat Alteration")

HabitatAlteration.ResponseVariable<- subset(data, InteractionCode=="T x Habitat Alteration") %>%
  count(ResponseVariable)
HabitatAlteration.ResponseVariable$Stressor <- c("Habitat Alteration")
#

Invasion.TaxaCategory <- subset(data, InteractionCode=="T x Invasion") %>%
  count(TaxaCategory)
Invasion.TaxaCategory$Stressor <- c("Invasion")

Invasion.OrganisationLevel <- subset(data, InteractionCode=="T x Invasion") %>%
  count(OrganisationLevel)
Invasion.OrganisationLevel$Stressor <- c("Invasion")

Invasion.ResponseVariable<- subset(data, InteractionCode=="T x Invasion") %>%
  count(ResponseVariable)
Invasion.ResponseVariable$Stressor <- c("Invasion")
#

Light.TaxaCategory <- subset(data, InteractionCode=="T x Light") %>%
  count(TaxaCategory)
Light.TaxaCategory$Stressor <- c("Light")

Light.OrganisationLevel <- subset(data, InteractionCode=="T x Light") %>%
  count(OrganisationLevel)
Light.OrganisationLevel$Stressor <- c("Light")

Light.ResponseVariable <- subset(data, InteractionCode=="T x Light") %>%
  count(ResponseVariable)
Light.ResponseVariable$Stressor <- c("Light")
#

Nutrients.TaxaCategory <- subset(data, InteractionCode=="T x Nutrients") %>%
  count(TaxaCategory)
Nutrients.TaxaCategory$Stressor <- c("Nutrients")

Nutrients.OrganisationLevel <- subset(data, InteractionCode=="T x Nutrients") %>%
  count(OrganisationLevel)
Nutrients.OrganisationLevel$Stressor <- c("Nutrients")

Nutrients.ResponseVariable <- subset(data, InteractionCode=="T x Nutrients") %>%
  count(ResponseVariable)
Nutrients.ResponseVariable$Stressor <- c("Nutrients")
#

O2.TaxaCategory <- subset(data, InteractionCode=="T x O2") %>%
  count(TaxaCategory)
O2.TaxaCategory$Stressor <- c("O2")

O2.OrganisationLevel <- subset(data, InteractionCode=="T x O2") %>%
  count(OrganisationLevel)
O2.OrganisationLevel$Stressor <- c("O2")

O2.ResponseVariable<- subset(data, InteractionCode=="T x O2") %>%
  count(ResponseVariable)
O2.ResponseVariable$Stressor <- c("O2")
#

Salinity.TaxaCategory <- subset(data, InteractionCode=="T x Salinity") %>%
  count(TaxaCategory)
Salinity.TaxaCategory$Stressor <- c("Salinity")

Salinity.OrganisationLevel <- subset(data, InteractionCode=="T x Salinity") %>%
  count(OrganisationLevel)
Salinity.OrganisationLevel$Stressor <- c("Salinity")

Salinity.ResponseVariable <- subset(data, InteractionCode=="T x Salinity") %>%
  count(ResponseVariable)
Salinity.ResponseVariable$Stressor <- c("Salinity")
#

#combine for plotting
TaxaCategory <- rbind(Acidification.TaxaCategory, 
                      Contamination.TaxaCategory,
                      FoodQuantity.TaxaCategory,
                      HabitatAlteration.TaxaCategory,
                      Invasion.TaxaCategory,
                      Light.TaxaCategory,
                      Nutrients.TaxaCategory,
                      O2.TaxaCategory,
                      Salinity.TaxaCategory)

OrganisationLevel <- rbind(Acidification.OrganisationLevel, 
                           Contamination.OrganisationLevel,
                           FoodQuantity.OrganisationLevel,
                           HabitatAlteration.OrganisationLevel,
                           Invasion.OrganisationLevel,
                           Light.OrganisationLevel,
                           Nutrients.OrganisationLevel,
                           O2.OrganisationLevel,
                           Salinity.OrganisationLevel)

ResponseVariable <- rbind(Acidification.ResponseVariable, 
                          Contamination.ResponseVariable,
                          FoodQuantity.ResponseVariable,
                          HabitatAlteration.ResponseVariable,
                          Invasion.ResponseVariable,
                          Light.ResponseVariable,
                          Nutrients.ResponseVariable,
                          O2.ResponseVariable,
                          Salinity.ResponseVariable)

#Plots for SI
#SI fig 1
ggplot(data = TaxaCategory, aes(fill = TaxaCategory, y = n, x = Stressor)) +
  geom_bar(position = "stack", stat = "identity") +
  scale_y_continuous("Number of studies", breaks = c(0, 25, 50, 75, 100)) +
  scale_x_discrete("Stressors") +
  coord_cartesian(ylim = c(0, 100)) +
  labs(fill='Organism Groups') +
  theme_cowplot() + 
  theme(axis.text.x = element_text(angle = 45, hjust=1))
#SI fig 2
ggplot(data = OrganisationLevel, aes(fill = OrganisationLevel, y = n, x = Stressor)) +
  geom_bar(position = "stack", stat = "identity") +
  scale_y_continuous("Number of studies", breaks = c(0, 25, 50, 75, 100)) +
  scale_x_discrete("Stressors") +
  coord_cartesian(ylim = c(0, 100)) +
  labs(fill='Organisational Groups') +
  theme_cowplot() + 
  theme(axis.text.x = element_text(angle = 45, hjust=1))
#SI fig 3
ggplot(data = ResponseVariable, aes(fill = ResponseVariable, y = n, x = Stressor)) +
  geom_bar(position = "stack", stat = "identity") +
  scale_y_continuous("Number of studies", breaks = c(0, 25, 50, 75, 100)) +
  scale_x_discrete("Stressors") +
  coord_cartesian(ylim = c(0, 100)) +
  labs(fill='Response Groups') +
  theme_cowplot() + 
  theme(axis.text.x = element_text(angle = 45, hjust=1))


#####Taxa Category#####
#Use Metafor package to calculate mean effect sizes across groups with Study and ID as random effects
#Additive model
a4<-rma.mv(data = data, yi= HedgesdAdditive, V= VdAdditive, mods = ~ TaxaCategory , random = ~1|Study/ID)
#Multiplicative model
m4<-rma.mv(data = data, yi= HedgesdMultiplicative, V= VdMultiplicative, mods = ~ TaxaCategory , random = ~1|Study/ID)
#Dominance model
d4<-rma.mv(data = data, yi= HedgesdDominance, V= VdDominance, mods = ~ TaxaCategory, random = ~1|Study/ID)


#Convert each null model coefficients to data frame
a4<-coef(summary(a4))
a4$model<- rep("Additive", 4)
a4$taxacateg<-c("Invertebrate", "Other", "Producer", "Vertebrate")
m4<-coef(summary(m4))
m4$model<- rep("Multiplicative", 4)
m4$taxacateg<-c("Invertebrate", "Other", "Producer", "Vertebrate")
d4<-coef(summary(d4))
d4$model<- rep("Dominance", 4)
d4$taxacateg<-c("Invertebrate", "Other", "Producer", "Vertebrate")
#Combine all three models
rma_taxacateg<-rbind(a4,m4,d4)

rma_taxacateg$taxacateg<-factor(rma_taxacateg$taxacateg, levels = c("Producer","Invertebrate", "Vertebrate",
                                                                    "Other"))
#Metafor plot
t1<-ggplot(data = rma_taxacateg, aes(taxacateg, estimate, colour = model ,group = model ))+ 
  geom_hline(yintercept = 0, color = "grey", size =1 ) +
  labs(x = "", y = "Hedge's d")+
  geom_point(position=position_dodge(width=.7))+
  geom_errorbar(aes(x=taxacateg ,ymin = ci.lb, ymax = ci.ub, group = model),width = .5,position=position_dodge(width=0.7))+
  theme_cowplot()+
  scale_colour_manual(values = my_colours)+
  theme(text = element_text(size=13), legend.title = element_blank(),
        axis.text.x = element_text(angle = 45, hjust = 1))+
  scale_x_discrete(labels=c("Producer" = "Producer (103)", "Invertebrate" = "Invertebrate (107)",
                            "Vertebrate" = "Vertebrate (63)", "Other" = "Other (15)"))


#Frequency plot of model that has value closest to zero
data$TaxaCategory<- factor(data$TaxaCategory, levels = c("Producer","Invertebrate", "Vertebrate",
                                           "Other"))

t2<- ggplot(data = subset(data, !is.na(NullModelClosestZero)), aes(fill=factor(NullModelClosestZero), x= TaxaCategory))+ 
  geom_bar(position="fill")+
  xlab("")+
  ylab("Frequency")+
  theme_cowplot(font_size = 13)+
  theme(axis.text.x = element_blank(), axis.ticks.x =element_blank(),legend.title = element_blank())+
  scale_fill_manual(values = my_colours)

#Combine plots for SI Figure 4
figsi4<-plot_grid(
  t2 + theme(legend.position="none"),
  t1 + theme(legend.position="none"),
  align = 'v',
  labels = c("a", "b"),
  nrow = 2,
  rel_heights = c(.6, 1)
)
#extract the legend
legend <- get_legend(t2)
#plot figure SI 4
plot_grid(figsi4, legend_loc, rel_widths = c(1, .2))

do.call(data.frame, aggregate(data$ID~TaxaCategory, data, f1)) 


#####Response Category#####
#Use Metafor package to calculate mean effect sizes across groups with Study and ID as random effects
#Additive model
a5<-rma.mv(data = data, yi= HedgesdAdditive, V= VdAdditive, mods = ~ ResponseVariable , random = ~1|Study/ID)
#Multiplicative model
m5<-rma.mv(data = data, yi= HedgesdMultiplicative, V= VdMultiplicative, mods = ~ ResponseVariable , random = ~1|Study/ID)
#Dominance model
d5<-rma.mv(data = data, yi= HedgesdDominance, V= VdDominance, mods = ~ ResponseVariable, random = ~1|Study/ID)


#Convert each null model coefficients to data frame
a5<-coef(summary(a5))
a5$model<- rep("Additive", 13)
a5$response<-c("Animal biomass/abundance", "Animal condition/physiological", "Animal diversity", "Animal growth/size", 
               "Animal survival", "Decomposition", "Other biomass/abundance",  "Other diversity", "Plant biomass/abundance", 
               "Plant condition/physiological", "Plant diversity", "Plant growth/size", "Plant survival")
m5<-coef(summary(m5))
m5$model<- rep("Multiplicative", 13)
m5$response<-c("Animal biomass/abundance", "Animal condition/physiological", "Animal diversity", "Animal growth/size", 
               "Animal survival", "Decomposition", "Other biomass/abundance",  "Other diversity", "Plant biomass/abundance", 
               "Plant condition/physiological", "Plant diversity", "Plant growth/size", "Plant survival")
d5<-coef(summary(d5))
d5$model<- rep("Dominance", 13)
d5$response<-c("Animal biomass/abundance", "Animal condition/physiological", "Animal diversity", "Animal growth/size", 
               "Animal survival", "Decomposition", "Other biomass/abundance",  "Other diversity", "Plant biomass/abundance", 
               "Plant condition/physiological", "Plant diversity", "Plant growth/size", "Plant survival")
#Combine all three models
rma_response<-rbind(a5,m5,d5)


#Metafor plot
r1<-ggplot(data = rma_response, aes(response, estimate, colour = model ,group = model ))+ 
  geom_hline(yintercept = 0, color = "grey", size =1 ) +
  labs(x = "", y = "Hedge's d")+
  geom_point(position=position_dodge(width=.7))+
  geom_errorbar(aes(x=response ,ymin = ci.lb, ymax = ci.ub, group = model),width = .5,position=position_dodge(width=0.7))+
  theme_cowplot()+
  scale_colour_manual(values = my_colours)+
  theme(text = element_text(size=13), legend.title = element_blank(),
        axis.text.x = element_text(angle = 45, hjust = 1))+
  scale_x_discrete(labels=c("Animal biomass/abundance" = "Animal biomass/abundance (43)", "Animal condition/physiological" = "Animal condition/physiological (64)",
                            "Animal diversity" = "Animal diversity (8)",  "Animal growth/size" = "Animal growth/size (36)", "Animal survival" = "Animal survival (14)", 
                            "Decomposition" = "Decomposition (13)", "Other biomass/abundance" = "Other biomass/abundance (13)",
                            "Other diversity" = "Other diversity (3)", "Plant biomass/abundance" = "Plant biomass/abundance (56)", 
                            "Plant condition/physiological" = "Plant condition/physiological (15)", "Plant diversity" = "Plant diversity (12)",
                            "Plant growth/size" = "Plant growth/size (10)","Plant survival" = "Plant survival (1)" ))


#Frequency plot of model that has value closest to zero
r2<- ggplot(data = subset(data, !is.na(NullModelClosestZero)), aes(fill=factor(NullModelClosestZero), x= Responsefurther))+ 
  geom_bar(position="fill")+
  xlab("")+
  ylab("Frequency")+
  theme_cowplot(font_size = 13)+
  theme(axis.text.x = element_blank(), axis.ticks.x =element_blank(),legend.title = element_blank())+
  scale_fill_manual(values = my_colours)

#Combine plots for SI Figure 5
figsi5<-plot_grid(
  r2 + theme(legend.position="none"),
  r1 + theme(legend.position="none"),
  align = 'v',
  labels = c("a", "b"),
  nrow = 2,
  rel_heights = c(.6, 1)
)
#extract the legend
legend <- get_legend(rf2)
#plot figure SI 4
plot_grid(NULL, figsi5, legend_loc, rel_widths = c(.1, 1, .2), ncol = 3)

#numbers within category
do.call(data.frame, aggregate(data$ID~ResponseVariable, data, f1)) 
